# Supplementary material for: Anti-Melanogenic Effects of Takifugu flavidus Muscle Hydrolysate in B16F10 Melanoma Cells and Zebrafish
Source: Mar Drugs. 2024 Apr 29;22(5):206. doi: 10.3390/md22050206 (PMC11122720; doi:10.3390/md22050206)
Supplement: Supplementary file 1 [file marinedrugs-22-00206-s001.zip]

Archive with 1 entries (1 files):
- marinedrugs-2961120-supplementary.pdf
